# Supplementary material for: Validation and application of a standardized quantitative PCR assay for the assessment of antimicrobial resistance genes in surface water
Source: Sci Rep. 2026 Mar 2;16:11597. doi: 10.1038/s41598-026-35635-x (PMC13057163; doi:10.1038/s41598-026-35635-x)
Supplement: Supplementary file 1 — Supplementary Material 1 [file 41598_2026_35635_MOESM1_ESM.xlsx]

## Sheet: Table of Contents
Tab Title	Brief Description
Supplementary Table 1	Amplicons, primers, concentrations, standard curves, and melt curve temperatures for every gene target
Supplementary Table 2	Gene variants with 100% identity to qPCR amplicon according to CARD database
Supplementary Table 3	Gene targets contained within bacteria for spike-in study
Supplementary Figure 1	Detection outcomes for each filter replicate for the spike-in study
Supplementary Figure 2	Detection probabilities by the number of bacterial species containing the gene target in spike-in study
Supplementary Figure 3	Detection probabilities for ARG targets by volume filtered and spike-in concentration
Supplementary Figure 4	Comparison of measured ARG/16S rRNA ratios to expected ARG/16S rRNA ratios in spike-in study
Supplementary Table 4	Bacterial species isolated and antibiotic resistance detected at each sample site
Supplementary Figure 5	Proportion of presumptive detections to total detections for each water volume from park samples
Supplementary Figure 6	Detections outcomes for each filter replicate in the national park study
Supplementary Table 5	Statistical comparison of ARG/16S ratios between national park sites
References	References cited in the supplementary materials
Supplementary Files for "Validation and Application of a Standardized Quantitative PCR Assay for the Assessment of Antimicrobial Resistance Genes in Surface Water". Laura C. Scott (United States Geological Survey), Christina A. Ahlstrom (United States Geological Survey), Hanna Woksepp (Region Kalmar County), Jonas Bonnedahl (Region Kalmar County), Cherie M. Mckeeman (United States Geological Surv…

## Sheet: Supplementary Table 1
Supplementary Table 1: qPCR gene targets, primers, primer concentrations, amplicons, standard curve equations, and melt curve temperatures.
Target	Target Class	Std Curve Equation	R2	Efficiency	LoD (copies/uL)	TemplateLength	Amplicon Melt Temp	Melting Std Deviation	Forward Primer	qPCR F Primer [C] (uM)	Reverse Primer	qPCR R Primer [C] (uM)	Template Sequence	Reference
16S	Bacterial positive control	Y=-3.159xx + 33.48	0.9953	1.0728	1	197	83.936	0.748	ACTCCTACGGGAGGCAGCAG	0.5	ATTACCGCGGCTGCTGG	0.5	ACTCCTACGGGAGGCAGCAGTGGGGAATATTGGACAATGGGCGAAAGCCTGATCCAGCCATGCCGCGTGTGTGAAGAAGGTCTTCGGATTGTAAAGCACTTTAAGTTGGGAGGAAGGGCATTAACCTAATACGTTAGTGTTTTGACGTTACCGACAGAATAAGCACCGGCTAACTCTGTGCCAGCAGCCGCGGTAAT	(1)
aac3-IV	Aminoglycosides	Y=-3.380x + 33.68	0.9978	0.9763	10	173	89.878	0	ATCGGTCAGCTTCTCAACCT	0.5	TCGTCCAGACCTGACCAC	0.5	TCGTCCAGACCTGACCACGAGGGCATGACGAGCGTCCCTCCCGGACCCAGCGCAGCACGCAGGGCCTCGATCAGTCCAAGTGGCCCATCTTCGAGGGGCCGGACGCTACGGAAGGAGCTGTGGACCAGCAGCACACCGCCGGGGGTAACCCCAAGGTTGAGAAGCTGACCGAT	(2)
aac(6')-Iic	Aminoglycosides	Y=-3.336x + 33.49	0.9983	0.9942	1	165	84.78	0.141	CAGTCTTTGGCTAATCCATCACAG	0.5	AACGAACCCGGCCTTCTC	0.5	AACGAACCCGGCCTTCTCGTAGCAGCGAATGGCGCGATGGTTGCTAGGAGATGGATCGGTTTGGATTTTCGTTACGGCCGGGTCGCTAAACAGGAGTTCAACGAGCGAGCGTACGAGCTTTGTACCCAACCCCTTGTTTAACTGTGATGGATTAGCCAAAGACT	Resistomap (Oy, Helsinki , Finland)
aacA43	Aminoglycosides	Y=-3.606x + 36.71	0.9947	0.8937	1	212	80.026	0.047	CTTGGCCTACATTAGATTCAGCTC	0.5	GCTCTCAATCTTTGATAGGAGCAG	0.5	CTTGGCCTACATTAGATTCAGCTCGTGAAGAAATAGCAGAGTGCATAGCAAGTCCTAATATTTGCTTAGGCATAACCTTAGATGATCGCTTAGTAGGGTGGGGCGGACTTCGTCCCATGTATGAAACCACATGGGAATTGCATCCCTTAGTAATAGATCCTGATTATCAAGGTAATGGATTAGGAAGACTGCTCCTATCAAAGATTGAGAGC	Resistomap
APH	Aminoglycosides	Y=- 3.671x + 39.68	0.9798	0.8724	10	190	76.024	0.038	CTCTCTCATGGAGATATGAGCGCTA	0.5	AATCCGGTTCAAGTCCCAACATG	0.5	CTCTCTCATGGAGATATGAGCGCTAATTTTTTTGTATCTCATGATGGAATATATTTTTATGATTTGGCAAGATGTGGAGTTGCAGACAAATGGTTGGATATAGCATTTTGTGTCAGAGAGATTCGAGAATATTATCCTGATTCTGATTATGAAAAATTCTTTTTTAACATGTTGGGACTTGAACCGGATT	Resistomap
blaCMY	Betalactams	Y=-3.296x + 34.72	0.9931	1.0194	1	280	86.75	0.051	CTGGCGCATACCTGGATTAC	0.5	GCCAGTTCAGCATCTCCCA	0.5	CTGGCGCATACCTGGATTACGGTTCCGCAGAACGAACAAAAAGATTATGCCTGGGGCTATCGCGAAGGGAAGCCCGTACACAGTTCTCCGGGACAACTTGACGCCGAAGCCTATGGCGTGAAATCCAGCGTTATTGATATGGCCCGCTGGGTTCAGGCCAACATGGATGCCAGCCACGTTCAGGAGAAAACGCTCCAGCAGGGCATTGCGCTTGCGCAGTCTCGCTACTGGCGTATTGGCGATATGTACCAGGGATTAGGCTGGGAGATGCTGAACTGGC	Resistomap
blaCTX-M	Betalactams	Y=-3.436x + 31.68	0.9979	0.9545	1	148	87.796	0.221	CGCGCTACAGTACAGCGATA	0.5	CGGAATGGCGGTGTTTAACG	0.5	CGCGCTACAGTACAGCGATAACGTGGCGATGAATAAGCTGATTTCTCACGTTGGCGGCCCGGCTAGCGTCACCGCGTTCGCCCGACAGCTGGGAGACGAAACGTTCCGTCTCGACCGTACCGAGCCGACGTTAAACACCGCCATTCCG	(11)
blaGES	Betalactams	Y=-3.560x + 34.60	0.9973	0.9094	1	105	83.993	0.08	ACGCCTATTGCTATGGCACG	0.5	CGTTTGGTTTCCGATCAGCC	0.5	ACGCCTATTGCTATGGCACGTACTGTGGCTAAAGTCCTCTATGGCGGCGCACTGACGTCCACTTCGACCCACACCATTGAGAGGTGGCTGATCGGAAACCAAACG	(11)
blaIMP	Betalactams	Y=-3.577x + 36.12	0.9967	0.9036	1	166	79.621	0.116	CACTTGGTTTGTGGAGCGTG	0.5	TGTGGCTTGAACCTTACCGT	0.5	CACTTGGTTTGTGGAGCGTGGCTATAAAATAAAAGGCAGCATTTCCTCTCATTTTCATAGCGACAGCACGGGCGGAATAGAGTGGCTTAATTCTCGATCTATCCCCACGTATGCATCTGAATTAACAAATGAACTGCTTAAAAAAGACGGTAAGGTTCAAGCCACA	(11)
blaKPC	Betalactams	Y=-3.517x + 33.90	0.9952	0.9246	1	141	86.409	0.069	ATCGCCGTCTAGTTCTGCTG	0.5	TATCCATCGCGTACACACCG	0.5	ATCGCCGTCTAGTTCTGCTGTCTTGTCTCTCATGGCCGCTGGCTGGCTTTTCTGCCACCGCGCTGACCAACCTCGTCGCGGAACCATTCGCTAAACTCGAACAGGACTTTGGCGGCTCCATCGGTGTGTACGCGATGGATA	(11)
blaNDM	Betalactams	Y=-3.586x + 36.68	0.9917	0.9005	1	189	88.575	2.47	GATTGCGACTTATGCCAATG	0.5	TCGATCCCAACGGTGATATT	0.5	CCGCGGCGAAATTAAGCTCAGCGATCCGGTCACGAAATACTGGCCAGAACTGACAGGCAAACAGTGGC	(3)
blaOXA	Betalactams	Y=-3.169x + 37.82	0.9931	1.068	10	232	82.529	0.238	TGTTTATCAAGAATTTGCCCGC	0.5	TTCGGTCAGCATGGCTTGT	0.5	TGTTTATCAAGAATTTGCCCGCCAAATTGGCGAGGCACGTATGAGCAAGATGCTACATGCTTTCGATTATGGTAATGAGGACATTTCGGGCAATGTAGACAGTTTCTGGCTCGACGGTGGTATTCGAATTTCGGCCACGGAGCAAATCAGCTTTTTAAGAAAGCTGTATCACAATAAGTTACACGTATCGGAGCGCAGCCAGCGTATTGTCAAACAAGCCATGCTGACCGAA	(2)
blaOXY	Betalactams	Y=-3.464x + 33.16	0.9955	0.9439	1	131	81.926	0.054	TGCAGCACCGGTAAAGTGAT	0.5	TGTTTTTCGGTGATCGGGCT	0.5	TGCAGCACCGGTAAAGTGATGGCCGCCGCCGCGGTGTTAAAACAGAGCGAAAGCAATCCAGAGGTGGTGAATAAAAGGCTGGAGATTAAAAAATCGGATTTAGTGGTCTGGAGCCCGATCACCGAAAAACA	(11)
blaSHV	Betalactams	Y=-3.173x + 34.29	0.9913	1.0661	1	108	86.455	0.111	CTTTCCCATGATGAGCACCTTT	0.5	TCCTGCTGGCGATAGTGGAT	0.5	CTTTCCCATGATGAGCACCTTTAAAGTAGTGCTCTGCGGCGCAGTGCTGGCGCGGGTGGATGCCGGTGACGAACAGCTGGAGCGAAAGATCCACTATCGCCAGCAGGA	Resistomap
blaTEM	Betalactams	Y=-3.335x + 36.56	0.9932	0.9946	1	153	84.036	0.187	TTGCACAACATGGGGGATC	0.5	AGCTAGAGTAAGTAGTTCGCCAGTTAATAGTT	0.5	TTGCACAACATGGGGGATCATGTAACTCGCCTTGATCGTTGGGAACCGGAGCTGAATGAAGCCATACCAAACGACGAGCGTGACACCACGATGCCTGCAGCAATGGCAACAACGTTGCGCAAACTATTAACTGGCGAACTACTTACTCTAGCT	(2)
blaVIM	Betalactams	Y=-3.338x + 31.91	0.9989	0.9933	1	121	89.06	0	TCCACGCACTTTCATGACGA	0.5	TGGGAATCTCGTTCCCCTCT	0.5	TCCACGCACTTTCATGACGACCGCGTCGGCGGCGTTGATGTCCTTCGGGCGGCTGGGGTGGCAACGTACGCATCACCGTCGACACGCCGGCTAGCCGAGGCAGAGGGGAACGAGATTCCCA	(11)
catII	Phenicol/Efflux Pumps	Y=-3.926x + 36.96	0.9814	0.7977	1	177	80.438	0.15	CCTGGAACCGCAGAGAACA	0.5	CGGAACTCCGGAAACTGATTAAC	0.5	CTGGAACCGCAGAGAACATTTTGCTCTTTATCGTCAGCAGATAAAATGCGGATTCAGCCTGACCACAAAACTCGATATTACAGCTTTGCGTACCGCACTGGCGGAAACGGATTATAAATTTTATCCGGTGATGATTTATCTGATCTCCCGGGTTGTTAATCAGTTTCCGGAGTTCCG	Resistomap
catP	Linezolid/Phenicol	Y=-2.938x + 34.32	0.9748	1.1896	1	161	77.139	0.091	CCTTTGGACTGAGTGTAAGTCTGA	0.5	TAAAGCCATCGAAGGTTGACCA	0.5	CCTTTGGACTGAGTGTAAGTCTGACTTTAAATCATTTTTAGCAGATTATGAAAGTGATACGCAACGGTATGGAAACAATCATAGAATGGAAGGAAAGCCAAATGCTCCGGAAAACATTTTTAATGTATCTATGATACCGTGGTCAACCTTCGATGGCTTTA	Resistomap
dfrA1	Class 2 Integrons	Y=-3.724x + 37.08	0.9961	0.8578	1	184	80.73	0.049	TCGAAGAATGGAGTTATCGGGA	0.5	TGTCAGATGTAAAACTTGAACGTGTTA	0.5	TGTCAGATGTAAAACTTGAACGTGTTACGACCGCATACTTTCGGTTGGGTAATGCTCCCATTGATTCAAAAGTCTTGCGTCCAACCAACAGCCATTGGTTATAGGTAATAGCTTTAAACAGGAGCTGTTCACCTTTGGCACTCCATGGAATATCAGGGCCATTCCCGATAACTCCATTCTTCGA	(11)
ereA	Macrolides	Y=-3.512x + 31.95	0.9967	0.9264	1	213	85.163	0	GATAATTCTGCTGGCGCACA	0.5	GCAGGCGTGGTCACAAC	0.5	GCAGGCGTGGTCACAACAGAGAATCCAAGAGGACTGTCGGGCGATGGGAAATGCATTTCCGGCACGGTGAGTCCAAGATGGGTGAATGCAATCGCACGGTAATCCCCCTCCTCCCTCTCTGCGAGATGCTGTCCCATGGGAACAGCCGTAAGCTCGCCTGAAAAGGAAACTGGAGTTTTTTGTAAATGATTGTTGTGCGCCAGCAGAATTATC	(11)
ermB	Macrolides	Y=-3.729x + 34.91	0.995	0.8543	1	153	81.053	0.141	TGGTTTTTGAAAGCCGTGCG	0.5	GATGAAAGCATTCCGCTGGC	0.5	TGGTTTTTGAAAGCCGTGCGTCTGACATCTATCTGATTGTTGAAGAAGGATTCTACAAGCGTACCTTGGATATTCACCGAACACTAGGGTTGCTCTTGCACACTCAAGTCTCGATTCAGCAATTGCTTAAGCTGCCAGCGGAATGCTTTCATC	(11)
ermD	Macrolides	Y=-3.533x + 37.30	0.9981	0.9189	1	157	79.417	0.096	TTTCCGGACAGCATTTGATGC	0.5	TCCACTGCCAATACCTTACCG	0.5	TTTCCGGACAGCATTTGATGCATAATAAAAAATTAATTGAAGAAATTGTGGATCGGGCAAATATTAGCATAGACGATACGGTTTTAGAGTTAGGAGCGGGAAAAGGGGCTTTGACAACTGTGCTAAGTCAAAAAGCCGGTAAGGTATTGGCAGTGGA	Resistomap
ermF	Macrolides	Y=-3.229x + 32.22	0.9993	1.0403	1	149	77.358	0.035	TCTGGGAGGTTCCATTGTCC	0.5	TTGGCGGTGGCAAGAAACT	0.5	TCTGGGAGGTTCCATTGTCCTTCAGTTCGAACCTACACAAAAGTTATTTTCAAGGAAGCTTTACAATCCATATACCGTTTTCTGTCATACTTTTTTTGATTTGAAACTTGTCTATGAGGTAGGTCCTGAAAGTTTCTTGCCACCGCCAA	(11)
GFD	Avian marker	Y=-3.417x + 34.46	0.996	0.9618	1	123	83.446	0.14	TCGGCTGAGCACTCTAGGG	0.5	GCGTCTCTTTGTACATCCCA	0.5	TCGGCTGAGCACTCTAGGGAGACTGCCTTCGTAAGGAGGAGGAAGGTGAGGACGACGTCAAGTCATCATGGCCCTTACGCCTAGGGCTACACACGTGCTACAATGGGATGTACAAAGAGACGC	(4)
HF183	Human marker	Y=-3.263x + 35.54	0.9941	1.0252	1	167	83.074	0.066	ATCATGAGTTCACATGTCCG	0.5	CGTAGGAGTTTGGACCGTGT	0.5	CGTAGGAGTTTGGACCGTGTCTCAGTTCCAATGTGGGGGACCTTCCTCTCAGAACCCCTATCCATCGTTGACTAGGTGGGCCGTTACCCCGCCTACTATCTAATGGAACGCATCCCCATCGTCTACCGGAAAATACCTTTAATCATGCGGACATGTGAACTCATGAT	(5),(6)
int1	Class 1 Integrons	Y=-3.465x + 37.09	0.9977	0.9436	1	280	88.445	0.094	CCTCCCGCACGATGATC	0.5	TCCACGCATCGTCAGGC	0.5	CCTCCCGCACGATGATCGTGCCGTGATCGAAATCCAGATCCTTGACCCGCAGTTGCAAACCCTCACTGATCCGCATGCCCGTTCCATACAGAAGCTGGGCGAACAAACGATGCTCGCCTTCCAGAAAACCGAGGATGCGAACCACTTCATCCGGGGTCAGCACCACCGGCAAGCGCCGCGACGGCCGAGGTCTTCCGATCTCCTGAAGCCAGGGCAGATCCGTGCACAGCACCTTGCCGTAGAAGAACAGCAAGGCCGCCAATGCCTGACGATGCGTGGA	(2)
IS613	Mobile Genetic Element	Y=-3.463x + 36.07	0.945	0.9443	100	151	86.834	0.132	CGGCCGTCACTGACCAA	0.5	TCGGCAGGTTGGTGACG	0.5	TCGGCAGGTTGGTGACGATGAAGCCGACACGCGGGAACAGTTCGCCCGGATGCCATTCGATCTTGGCGATCACCCGGCGTTCCTTGTCCCAGGACGCCGCCTGATACTCGAATTCCTCGAAGAACCGCTTGACCTTGGTCAGTGACGGCCG	Resistomap
mcr-1	Polymyxns	Y=-3.201x 33.66	0.9875	1.0531	10	166	84.061	0.113	TCGGTCAGTCCGTTTGTTCTT	0.5	TGGTGATCAGTAGCATCGCG	0.5	TCGGTCAGTCCGTTTGTTCTTGTGGCGAGTGTTGCCGTTTTCTTGACCGCGACCGCCAATCTTACCTTTTTTGATAAAATCAGCCAAACCTATCCCATCGCGGACAATCTCGGCTTTGTGCTGACGATCGCTGTCGTGCTCTTTGGCGCGATGCTACTGATCACCA	(11)
mcr2	Polymyxns	Y=-3.347x + 32.06	0.9962	0.9896	1	259	83.185	0.063	CGGCGTACTTTAAGCGTTATGATG	0.5	GCATTTGGCATACCATGCAGATAG	0.5	CGGCGTACTTTAAGCGTTATGATGAGCAATTTACCAAATTCACCCCTGTGTGCGAAGGCAACGAGCTTGCCAAATGCGAACATCAATCGCTCATCAATGCCTATGATAATGCACTGCTTGCCACCGATGATTTTATCGCCAAAAGTATCGATTGGCTAAAAACACATGAAGCAAACTACGATGTCGCCATGCTCTATGTCAGCGACCACGGCGAGAGCTTGGGCGAAAATGGTGTCTATCTGCATGGTATGCCAAATGC	(7)
mcr-3	Polymyxns	Y=-3.394x + 34.50	0.9944	0.9708	1	122	79.064	0.202	CCACGTTGATGTTTCTGGTCG	0.5	ATCATTAAAGGAGATCACGCCAC	0.5	ATCATTAAAGGAGATCACGCCACCAGATTTACTGGTAAATGGATTGGTGTCTTTCTCATAGCCATTCATCGAGAAATTTTTACCACGAGCGGTTTCACCAACGACCAGAAACATCAACGTGG	(11)
mepR	Efflux Pumps	Y=-3.430x + 34.43	0.9871	0.9568	1	233	88.792	0.075	ACGCCAATGCCAAACGATT	0.5	GTCACGGCGCAGCTTGA	0.5	ACGCCAATGCCAAACGATTGCAGGCTGAGGCTTCGCTCAAGAGCGCACAGATCGACCTGCGCTACACCAAGGTTCTGGCGCCAATCAGCGGCCGTATCGGTCGCTCTTCGTTCACCGAGGGTGCACTGGTGAGCAATGGCCAGACCGACGCCATGGCCACCATCCAGCAGCTCGATCCTATTTATGTCGACGTTACCCAGTCCACCGCCGAGCTGCTCAAGCTGCGCCGTGAC	Resistomap
mexF	Efflux Pumps	Y=3.649x + 35.06	0.9715	0.8795	1	288	89.431	0.443	CCGCGAGAAGGCCAAGA	0.5	TTGAGTTCGGCGGTGATGA	0.5	CCGCGAGAAGGCCAAGACCCACGGCGTGGCGATCAGCGACATCTTCGACACCCTGCAGGTCTACCTCGGCTCGCTGTACGCGAACGACTTCAACCGCTTCGGCCGTACCTATCAGGTCAACGTCCAGGCCGAGCAGCAGTTCCGCCTCGAACCCGAGCAGATCGGCCAGTTGAAGGTGCGCAACAACCTCGGCGAGATGGTCCCGCTGGCGTCCTTCATCAAGGTCAGCGACACCTCCGGTCCGGACCGTGTGATGCACTACAACGGCTTCATCACCGCCGAACTCAA	Resistomap
oqxA	Fluoroquinolones	Y=-3.127x + 33.67	0.9889	1.0883	1	199	88.503	0.062	GAGTCAACCTACCTCCACTATCA	0.5	GCTGCGAGTTATCCAGCAG	0.5	GCTGCGAGTTATCCAGCAGCGCACGCATGCGGATGGTGCCGGTACTCGGCGTTAACTGATTATCGAGAAAATCCACTTTGCCCTGGTGGGGGTAACCCTCCTCGCCCACCAGGCCAATCTCCACCGGGAGCGCCTGATTATCGCTGGACGCGCCTTGCCCGCGGCGGGCGAGGTTTTGATAGTGGAGGTAGGTTGACT	(8)
qacEdetlta	Class 1 Integrons	Y=-3.483x + 34.14	0.9911	0.9369	1	132	81.866	0.116	TACTAAGCTTGCCCCTTCCG	0.5	ATTATGACGACGCCGAGTCC	0.5	TACTAAGCTTGCCCCTTCCGCCGTTGTCATAATCGGTTATGGCATCGCATTTTATTTTCTTTCTCTGGTTCTGAAATCCATCCCTGTCGGTGTTGCTTATGCAGTCTGGTCGGGACTCGGCGTCGTCATAAT	(11)
qnrB	Fluoroquinolones	Y=-3.267x + 36.63	0.9964	1.0234	1	131	82.633	0.257	GTAGCGCATATATCACGAATACCAATC	0.5	ATCTGAACCACTGAACGTCGC	0.5	GTAGCGCATATATCACGAATACCAATCTAAGCTACGCCAATTTTTCGAAAGTCGTGTTGGAAAAGTGTGAGCTGTGGGAAAACCGTTGGATGGGTGCCCAGGTACTGGGCGCGACGTTCAGTGGTTCAGAT	(11)
qnrS	Fluoroquinolones	Y=-3.337x + 35.12	0.9877	0.9938	1	115	81.069	0.16	GATATCGAAGGCTGCCACTT	0.5	CACGGAACTCTATACCGTAGCA	0.5	GATATCGAAGGCTGCCACTTTGATGTCGCAGATCTTCGTGATGCAAGTTTCCAACAATGCCAACTTGCGATGGCAAACTTCAGTAATGCCAATTGCTACGGTATAGAGTTCCGTG	(9)
Rum2Bac	Ruminant marker	Y=--3.449x + 39.80	0.9789	0.9496	1	100	83.682	2.614	ACAGCCCGCGATTGATACTG	0.5	CAATCGGAGTTCTTCGTGATATCTAA	0.5	ACAGCCCGCGATTGATACTGGTAACCTTGAGTGCGGATGAGGTGGATGGAATTCGTGGTGTAGCGGTGAAATGCTTAGATATCACGAAGAACTCCGATTG	(9)
rmtB	Aminoglycosides	Y=-3.348x + 33.35	0.999	0.9823	10	140	80.697	0.232	GCTGTGATATCCACCAGGGA	0.5	AAGCTTAAAAATCAGCGCCA	0.5	GCTGTGATATCCACCAGGGATTGGGGGATGTCATCACCCCCTTTGCTAGGGAAAAAGATTGGGATTTTACCTTTGCCCTGCAGGATGTGCTGTGTGCGCCGCCCGCCGAAGCCGGCGACCTGGCGCTGATTTTTAAGCTT	Resistomap
sul1	Sulfonamide	Y=-3.435x + 35.03	0.9962	0.9549	1	162	86.697	0.08	CGCACCGGAAACATCGCTGCAC	0.5	TGAAGTTCCGCCGCAAGGCTCG	0.5	TGAAGTTCCGCCGCAAGGCTCGCTGGACCCAGATCCTTTACAGGAAGGCCAACGGTGGCGCCCAAGAAGGATTTCCGCGACACCGAGACCAATAGCGGAAGCCCCAACGCCGACTTCAGCTTTTGAAGGTTCGACAGCACGTGCAGCGATGTTTCCGGTGCG	(8)
sul3	Sulfonamide	Y=-3.268x + 32.61	0.9982	1.023	1	122	77.71	0.08	ACTCCGTTCAGCGAATTGGT	0.5	ACGCTTTACACCAGCCTCAA	0.5	ACTCCGTTCAGCGAATTGGTGCAGCTACTAAAGTTGAAACGAATCCGGAAGAGGTTTTTACTTCCATGATGGAATTTTTTAAAGAAAGAATTGCTGCTTTAGTTGAGGCTGGTGTAAAGCGT	(11)
tetA	Tetracyclines	Y=-3.626x + 34.94	0.9941	0.8871	1	210	89.009	0.049	GCTACATCCTGCTTGCCTTC	0.5	CATAGATCGCCGTGAAGAGG	0.5	CATAGATCGCCGTGAAGAGGAGGGGTCCGACGATCGAGGTCAGGCTGGTGAGCGCCGCCAGTGAGCCTTGCAGCTGCCCCTGACGTTCCTCATCCACCTGCCTGGACAACATTGCTTGCAGCGCCGGCATTCCGATGCCACCCGAAGCAAGCAGGACCATGATCGGGAACGCCATCCATCCCCGTGTCGCGAAGGCAAGCAGGATGTAGC	(10)
tetD	Tetracyclines	Y=-3.019x + 31.69	0.9944	1.1441	1	187	87.325	0.16	GGAATATCTCCCGGAAGCGG	0.5	CACATTGGACAGTGCCAGCAG	0.5	CACATTGGACAGTGCCAGCAGTGTGTAATCAAACGCGGCACCCGCCAGGGATAACAGCAGCACCGGTCTGCGCCCCAGCTTATCTGACCATCTGCCCAGCAGCGGAGCAAAACAGACCTGCATCACCGCATACAGCGCCAGCAGAATGCCGTAATGGTTTGCCACATCCGCTTCCGGGAGATATTCCC	(10)
tetL/tet45	Tetracyclines	Y=-3.471x + 35.93	0.9995	0.9413	1	101	78.923	0.264	ATGGTTGTAGTTGCGCGCTATAT	0.5	ATCGCTGGACCGACTCCTT	0.5	ATCGCTGGACCGACTCCTTCTCCCATGGCTACTATCGATCCAATAAGACCAAATGCTTTACCCCTATTTTCCTTTGGAATATAGCGCGCAACTACAACCAT	Resistomap
tetM	Tetracyclines	Y=-3.411x + 34.43	0.9975	0.9641	1	158	78.861	0.094	GGAGCGATTACAGAATTAGGAAGC	0.5	TCCATATGTCCTGGCGTGTC	0.5	TCCATATGTCCTGGCGTGTCTATGATGTTCACCTTCGTATTTTCCCACTGAAAAGAGGTTATTCCTGTCTGAATTGTAATTCCTCTCTGACGTTCTAAAAGCGTATTATCCGTCCTCGTTGTACCTTTGTCCACGCTTCCTAATTCTGTAATCGCTCC	(8)
tetX	Tetracyclines	y=-3.3661x + 33.71	0.9991	0.981891	1	140	74.306	0.244	CAACTGCATTGGCCGACTTT	0.5	AGGGCAGTTCGTTTCTGGTT	0.5	CAACTGCATTGGCCGACTTTATTATTGTTTCCAATGGTGGAATGTCTAAAATAAGAAATTTTGTTTCAGATAATGAAGTCGAAGAAACAGGTACTTTTATTATTCAGGGCGACATTCCTGAACCAGAAACGAACTGCCCT	(11)
VanA	Glycopeptides	Y=-3.318x + 32.04	0.9979	1.0016	1	124	79.147	0.078	TGGCAAGTCAGGTGAAGATG	0.5	CGCAACGATGTATGTCAACG	0.5	TGGCAAGTCAGGTGAAGATGGATCCATACAAGGTCTGTTTGAATTGTCCGGTATCCCTTTTGTAGGCTGCGATATTCAAAGCTCAGCAATTTGTATGGACAAATCGTTGACATACATCGTTGCG	(2)
VanD	Glycopeptides	Y=-3.412x + 33.09	0.9988	0.9637	1	101	75.344	0.208	CAGAGGAACATAATGTTTCGATAAAATCT	0.5	GCCGGATTTTGTGATTCCAA	0.5	CAGAGGAACATAATGTTTCGATAAAATCTGCGATGGAGATTGCCGCAAACATAGATACAAAAAAGTATCAGCCTTATTATATTGGAATCACAAAATCCGGC	Resistomap
References in this table indicate whether primer sets were derived from the literature, the Resistomap company, or this study. All standard curves and melt temperatures were generated in this study. Data used to generate this table are available at (11).

## Sheet: Supplementary Table 2
Supplementary Table 2: Gene variants with 100% identity to qPCR amplicon according to Comprehensive Antibiotic Resistance Database (CARD)(12) database.
Gene Target	Gene variants with 100% primer set and amplicon match according to Comprehensive Antibiotic Resistance Database
blaCMY (n=76)	CMY-002, CMY-004, CMY-005, CMY-006, CMY-007, CMY-016, CMY-017, CMY-018, CMY-020, CMY-021, CMY-022, CMY-023, CMY-024, CMY-025, CMY-027, CMY-028, CMY-029, CMY-030, CMY-031, CMY-032, CMY-033, CMY-034, CMY-036, CMY-042, CMY-043, CMY-044, CMY-054, CMY-055, CMY-056, CMY-057, CMY-058, CMY-059, CMY-060, CMY-061, CMY-062, CMY-069, CMY-094, CMY-095, CMY-099, CMY-102, CMY-107, CMY-111, CMY-121, CMY-125, CMY…
blaCTX-M (n=110)	CTX-M-001, CTX-M-003, CTX-M-010, CTX-M-011, CTX-M-012, CTX-M-015, CTX-M-022, CTX-M-023, CTX-M-028, CTX-M-029, CTX-M-030, CTX-M-032, CTX-M-033, CTX-M-034, CTX-M-036, CTX-M-037, CTX-M-042, CTX-M-052, CTX-M-053, CTX-M-054, CTX-M-055, CTX-M-058, CTX-M-060, CTX-M-061, CTX-M-062, CTX-M-066, CTX-M-068, CTX-M-069, CTX-M-071, CTX-M-072, CTX-M-079, CTX-M-080, CTX-M-082, CTX-M-088, CTX-M-096, CTX-M-101, CTX…
blaGES (n=38)	GES-001, GES-002, GES-003, GES-004, GES-005, GES-006, GES-007, GES-008, GES-010, GES-011, GES-012, GES-013, GES-015, GES-016, GES-017, GES-018, GES-019, GES-020, GES-022, GES-024, GES-026, GES-027, GES-028, GES-029, GES-030, GES-031, GES-033, GES-034, GES-036, GES-037, GES-038, GES-039, GES-040, GES-042, GES-043, GES-044, GES-045, GES-046
blaIMP (n=21)	IMP-01, IMP-03, IMP-06, IMP-10, IMP-25, IMP-30, IMP-34, IMP-40, IMP-42, IMP-52, IMP-55, IMP-60, IMP-61, IMP-66, IMP-70, IMP-76, IMP-77, IMP-78, IMP-79, IMP-80, IMP-88
blaKPC (n=81)	KPC-002, KPC-003, KPC-004, KPC-005, KPC-006, KPC-007, KPC-008, KPC-009, KPC-010, KPC-011, KPC-012, KPC-013, KPC-014, KPC-015, KPC-016, KPC-017, KPC-018, KPC-019, KPC-021, KPC-022, KPC-023, KPC-024, KPC-025, KPC-026, KPC-027, KPC-028, KPC-029, KPC-030, KPC-031, KPC-032, KPC-033, KPC-034, KPC-035, KPC-036, KPC-037, KPC-038, KPC-039, KPC-040, KPC-041, KPC-042, KPC-043, KPC-044, KPC-045, KPC-046, KPC…
blaNDM (n=43)	NDM-01, NDM-02, NDM-03, NDM-04, NDM-05, NDM-06, NDM-07, NDM-08, NDM-09, NDM-10, NDM-11, NDM-12, NDM-13, NDM-14, NDM-15, NDM-16a, NDM-16b, NDM-17, NDM-18, NDM-19, NDM-20, NDM-21, NDM-22, NDM-23, NDM-24, NDM-25, NDM-26, NDM-27, NDM-28, NDM-29, NDM-30, NDM-31, NDM-33, NDM-34, NDM-35, NDM-36, NDM-37, NDM-38, NDM-39, NDM-40, NDM-41, NDM-42, NDM-43
blaOXA (n=39)	OXA-048, OXA-162, OXA-163, OXA-181, OXA-199, OXA-204, OXA-232, OXA-244, OXA-245, OXA-247, OXA-252, OXA-370, OXA-405, OXA-416, OXA-436, OXA-438, OXA-439, OXA-484, OXA-505, OXA-514, OXA-515, OXA-517, OXA-519, OXA-535, OXA-538, OXA-546, OXA-547, OXA-566, OXA-567, OXA-788, OXA-793, OXA-833, OXA-894, OXA-918, OXA-920, OXA-922, OXA-923, OXA-924, OXA-929
blaOXY (n=13)	OXY-1-1, OXY-1-2, OXY-1-3, OXY-1-4, OXY-1-6, OXY-3-1, OXY-4-1, OXY-5-1, OXY-5-2, OXY-6-1, OXY-6-2, OXY-6-3, OXY-6-4
blaSHV (n=200)	AAK-001, SHV-001, SHV-001b-b SHV-002, SHV-002A, SHV-003, SHV-004, SHV-005, SHV-006, SHV-007, SHV-008, SHV-009, SHV-011, SHV-012, SHV-013, SHV-014, SHV-015, SHV-016, SHV-018, SHV-019, SHV-020, SHV-021, SHV-022, SHV-023, SHV-024, SHV-025, SHV-026, SHV-027, SHV-028, SHV-029, SHV-030, SHV-031, SHV-032, SHV-033, SHV-034, SHV-035, SHV-036,, SHV-037, SHV-038, SHV-040, SHV-041, SHV-042, SHV-043, SHV-044,…
blaTEM (n=198)	TEM-001, TEM-002, TEM-003, TEM-004, TEM-005, TEM-006, TEM-007, TEM-008, TEM-009, TEM-010, TEM-011, TEM-012, TEM-015, TEM-016, TEM-017, TEM-019, TEM-020, TEM-021, TEM-022, TEM-024, TEM-026, TEM-028, TEM-029, TEM-030, TEM-031, TEM-032, TEM-033, TEM-034, TEM-035, TEM-036, TEM-037, TEM-039, TEM-040, TEM-042, TEM-043, TEM-045, TEM-047, TEM-048, TEM-049, TEM-052, TEM-053, TEM-054, TEM-055, TEM-057, TEM…
blaVIM (n=58)	VIM-01, VIM-02, VIM-03, VIM-04, VIM-09, VIM-10, VIM-12, VIM-14, VIM-15, VIM-16, VIM-17, VIM-18, VIM-19, VIM-20, VIM-23, VIM-24, VIM-26, VIM-27, VIM-28, VIM-29, VIM-30, VIM-31, VIM-32, VIM-33, VIM-34, VIM-35, VIM-36, VIM-37, VIM-39, VIM-40, VIM-41, VIM-42, VIM-43, VIM-44, VIM-45, VIM-46, VIM-48, VIM-50, VIM-51, VIM-52, VIM-53, VIM-54, VIM-55, VIM-56, VIM-57, VIM-58, VIM-59, VIM-60, VIM-62, VIM-63,…
mcr-1 (n=34)	MCR-1.1, MCR-1.10, MCR-1.11, MCR-1.12, MCR-1.13, MCR-1.14, MCR-1.15, MCR-1.16, MCR-1.17, MCR-1.18, MCR-1.19, MCR-1.2, MCR-1.20, MCR-1.21, MCR-1.22, MCR-1.23, MCR-1.24, MCR-1.25, MCR-1.26, MCR-1.27, MCR-1.28, MCR-1.29, MCR-1.3, MCR-1.30, MCR-1.31, MCR-1.32, MCR-1.33, MCR-1.34, MCR-1.4, MCR-1.5, MCR-1.6, MCR-1.7, MCR-1.8, MCR-1.9
mcr-2 (n=8)	MCR-2.1, MCR-2.2, MCR-2.3, MCR-2.4, MCR-2.5, MCR-2.6, MCR-2.7, MCR-2.8
mcr-3 (n=30)	MCR-3.1, MCR-3.10, MCR-3.11, MCR-3.13, MCR-3.16, MCR-3.18, MCR-3.19, MCR-3.2, MCR-3.20, MCR-3.21, MCR-3.22, MCR-3.23, MCR-3.24, MCR-3.25, MCR-3.26, MCR-3.28, MCR-3.29, MCR-3.3, MCR-3.31, MCR-3.32, MCR-3.34, MCR-3.35, MCR-3.36, MCR-3.37, MCR-3.39, MCR-3.4, MCR-3.40, MCR-3.41, MCR-3.5, MCR-3.8
qnrB (n=5)	QnrB06, QnrB17, QnrB26, QnrB66, QnrB77
qnrS (n=9)	QnrS01, QnrS03, QnrS07, QnrS08, QnrS09, QnrS10, QnrS11, QnrS12, QnrS15
tetL (n=1)	Tet45
Data used to generate this table are available in Supplementary Table 1.

## Sheet: Supplementary Table 3
Supplementary Table 3: Antibiotic Resistance Gene (ARG) targets contained in each bacterial species used in spike-in study, confirmed with quantitative PCR (qPCR).
Bacterial ID	Genes Detected
Escherichia. coli (ATCC 51739)	dfrA1, sul1, int1, ermB, qacEdelta, 16S
Escherichia. coli (ATCC 35218)	sul1, blaTEM, int1, ermB, qacEdelta, 16S
Enterococcus. cecorum (ATCC 43198)	dfrA1, sul1, int1, ermB, qacEdelta, 16S
Bacillus. paralichenformis (ATCC 12759)	dfrA1, sul1, int1, qacEdelta, mepR, 16S
Geobacillus stearothermophilus (ATCC 12980)	ermD, 16S
Pseudomonas putida (ATCC 49128)	ermD, mepR, 16S

## Sheet: Supplementary Figure 1
Replicate	Volume (L)	Concentration (cells/L)	dfrA1	sul1	blaTEM	int1	ermB	qacEdelta	ermD	mepR	16S
1	1	100
2	1	100
3	1	100
1	1	1000
2	1	1000
3	1	1000
1	1	10000
2	1	10000
3	1	10000
1	10	100
2	10	100
3	10	100
1	10	1000
2	10	1000
3	10	1000
1	10	10000
2	10	10000
3	10	10000
1	25	100
2	25	100
3	25	100
1	25	1000
2	25	1000
3	25	1000
1	25	10000
2	25	10000
3	25	10000
1	50	100
2	50	100
3	50	100
1	50	1000
2	50	1000
3	50	1000
1	50	10000
2	50	10000
3	50	10000
High confidence detection			Supplementary Figure 1: Detection of nine gene targets from four volumes of water spiked with three concentrations of bacteria. Data used to generate this figure are available at (11).
Presumptive detection
Non-detection

## Sheet: Supplementary Figure 2
Supplementary Figure 2: Detection probabilities for gene targets and the number of bacteria spiked into water holding the gene. Bars are divided at the median and hinges drawn at the 25th and 75th percentiles. Whiskers extend to the minimum and maximum estimated detection probabilities. Data used to generate this figure are available at (11).

## Sheet: Supplementary Figure 3
Supplementary Figure 3: Detection probabilities estimated for each ARG target at every spiked volume and concentration for high confidence (upper) detections and presumptive (lower) detections. Data used to generate this figure are available at (11).

## Sheet: Supplementary Figure 4
Supplementary Figure 4: Measured and expected gene target/16S rRNA ratios. Black lines indicate the mean measured resistance gene ratio for each gene. Data used to generate this figure are available at (11).

## Sheet: Supplementary Table 4
Supplementary Table 4: Bacterial species isolated and antibiotic resistance detected at each sample site
Rock Creek (DENA)	Escherichia. coli, Enterococcus. faecalis	No
Riley Creek (DENA)	Escherichia. coli, Enterococcus. faecalis	Yes (E. coli to Ampicillin)
Exit Creek (KEFJ)	None	No
Surprise Glacier (KEFJ)	Enterococcus. faecalis, Enterococcus. hirae	No
Jumbo Creek (WRST)	Enterococcus. mundtii	No
National Creek (WRST)	Enterococcus. mundtii	No

## Sheet: Supplementary Figure 5
Supplementary Figure 5: Detection outcomes of 20-L and 50-L surface water samples from six sites in three national parks in Alaska. A) The proportion of sample filter replicates with high confidence detections of a gene target at a sampling site when the target was detected by any replicate of any volume at that site. B) Proportion of high-confidence gene target detections to total gene target de…

[truncated: 4 more sheets: Supplementary Figure 6, Supplementary Figure 7, Supplementary Table 5, References]
